# Supplementary material for: Network Pharmacology and In Vitro Experimental Verification Reveal the Mechanism of the Hirudin in Suppressing Myocardial Hypertrophy
Source: Front Pharmacol. 2022 Jun 15;13:914518. doi: 10.3389/fphar.2022.914518 (PMC9240481; doi:10.3389/fphar.2022.914518)
Supplement: Supplementary file 1 [file DataSheet1.zip]

Archive with 86 entries (63 files):
- cardiomyocytes obvious spontaneous beating.mp4
- CCK8.pzfx
- cTnT/
- cTnT/CTNT.tif
- cTnT/DAPI.tif
- cTnT/MERGED1.tif
- data.xlsx
- ELISA.pzfx
- PCR-1.pzfx
- PCR-2.pzfx
- pcr3.pzfx
- Phalloidine.pzfx
- Pictures of Phalloidine/
- Pictures of Phalloidine/1 μM Ang II/
- Pictures of Phalloidine/1 μM Ang II + 0.6 mM Hirudin/
- Pictures of Phalloidine/1 μM Ang II + 0.6 mM Hirudin/1.358/
- Pictures of Phalloidine/1 μM Ang II + 0.6 mM Hirudin/1.358/51.jpg
- Pictures of Phalloidine/1 μM Ang II + 0.6 mM Hirudin/1.358/69.283.jpg
- Pictures of Phalloidine/1 μM Ang II + 0.6 mM Hirudin/1.358/j111_DAPI.jpg
- Pictures of Phalloidine/1 μM Ang II + 0.6 mM Hirudin/1.403/
- Pictures of Phalloidine/1 μM Ang II + 0.6 mM Hirudin/1.403/47.jpg
- Pictures of Phalloidine/1 μM Ang II + 0.6 mM Hirudin/1.403/65.928.jpg
- Pictures of Phalloidine/1 μM Ang II + 0.6 mM Hirudin/1.403/Merge.jpg
- Pictures of Phalloidine/1 μM Ang II + 0.6 mM Hirudin/1.445/
- Pictures of Phalloidine/1 μM Ang II + 0.6 mM Hirudin/1.445/35.jpg
- Pictures of Phalloidine/1 μM Ang II + 0.6 mM Hirudin/1.445/50.587.jpg
- Pictures of Phalloidine/1 μM Ang II + 0.6 mM Hirudin/1.445/Merge.jpg
- Pictures of Phalloidine/1 μM Ang II + 1.2 mM Hirudin/
- Pictures of Phalloidine/1 μM Ang II + 1.2 mM Hirudin/1.224/
- Pictures of Phalloidine/1 μM Ang II + 1.2 mM Hirudin/1.224/51.jpg
- Pictures of Phalloidine/1 μM Ang II + 1.2 mM Hirudin/1.224/62.447.jpg
- Pictures of Phalloidine/1 μM Ang II + 1.2 mM Hirudin/1.224/Merge.jpg
- Pictures of Phalloidine/1 μM Ang II + 1.2 mM Hirudin/1.257/
- Pictures of Phalloidine/1 μM Ang II + 1.2 mM Hirudin/1.257/49.jpg
- Pictures of Phalloidine/1 μM Ang II + 1.2 mM Hirudin/1.257/61.615.jpg
- Pictures of Phalloidine/1 μM Ang II + 1.2 mM Hirudin/1.257/Merge.jpg
- Pictures of Phalloidine/1 μM Ang II + 1.2 mM Hirudin/1.277/
- Pictures of Phalloidine/1 μM Ang II + 1.2 mM Hirudin/1.277/63.jpg
- Pictures of Phalloidine/1 μM Ang II + 1.2 mM Hirudin/1.277/80.42.jpg
- Pictures of Phalloidine/1 μM Ang II + 1.2 mM Hirudin/1.277/Merge.jpg
- Pictures of Phalloidine/1 μM Ang II/1.716/
- Pictures of Phalloidine/1 μM Ang II/1.716/38.jpg
- Pictures of Phalloidine/1 μM Ang II/1.716/65.213.jpg
- Pictures of Phalloidine/1 μM Ang II/1.716/Merge.jpg
- Pictures of Phalloidine/1 μM Ang II/1.763/
- Pictures of Phalloidine/1 μM Ang II/1.763/33.jpg
- Pictures of Phalloidine/1 μM Ang II/1.763/58.191.jpg
- Pictures of Phalloidine/1 μM Ang II/1.763/Merge.jpg
- Pictures of Phalloidine/1 μM Ang II/1.826/
- Pictures of Phalloidine/1 μM Ang II/1.826/33.jpg
- Pictures of Phalloidine/1 μM Ang II/1.826/60.270.jpg
- Pictures of Phalloidine/1 μM Ang II/1.826/Merge.jpg
- Pictures of Phalloidine/1μM Ang II + 10μM Losartan/
- Pictures of Phalloidine/1μM Ang II + 10μM Losartan/1.059/
- Pictures of Phalloidine/1μM Ang II + 10μM Losartan/1.059/83.jpg
- Pictures of Phalloidine/1μM Ang II + 10μM Losartan/1.059/87.894.jpg
- Pictures of Phalloidine/1μM Ang II + 10μM Losartan/1.059/Merge.jpg
- Pictures of Phalloidine/1μM Ang II + 10μM Losartan/1.112/
- Pictures of Phalloidine/1μM Ang II + 10μM Losartan/1.112/67.jpg
- Pictures of Phalloidine/1μM Ang II + 10μM Losartan/1.112/74.521.jpg
- Pictures of Phalloidine/1μM Ang II + 10μM Losartan/1.112/Merge.jpg
- Pictures of Phalloidine/1μM Ang II + 10μM Losartan/1.171/
- Pictures of Phalloidine/1μM Ang II + 10μM Losartan/1.171/45.jpg
- Pictures of Phalloidine/1μM Ang II + 10μM Losartan/1.171/52.697.jpg
- Pictures of Phalloidine/1μM Ang II + 10μM Losartan/1.171/Merge.jpg
- Pictures of Phalloidine/Control/
- Pictures of Phalloidine/Control/0.792/
- Pictures of Phalloidine/Control/0.792/101.jpg
- Pictures of Phalloidine/Control/0.792/79.976.jpg
- Pictures of Phalloidine/Control/0.792/Merge.jpg
- Pictures of Phalloidine/Control/0.887/
- Pictures of Phalloidine/Control/0.887/58.545.jpg
- Pictures of Phalloidine/Control/0.887/66.jpg
- Pictures of Phalloidine/Control/0.887/Merge.jpg
- Pictures of Phalloidine/Control/0.890/
- Pictures of Phalloidine/Control/0.890/87.223.jpg
- Pictures of Phalloidine/Control/0.890/98.jpg
- Pictures of Phalloidine/Control/0.890/Merge.jpg
- wb/
- WB1.pzfx
- WB2.pzfx
- wb/0531-1 CMs IL6.pdf
- wb/0531-2  CMs IL-6.pdf
- wb/0531-3 CMs  IL-6.pdf
- wb/WB CMs stat3 mapk1.pdf
- wb/WB H9C2 .pdf
