# Supplementary material for: Network Pharmacology and In Vitro Experimental Verification Reveal the Mechanism of the Hirudin in Suppressing Myocardial Hypertrophy
Source: Front Pharmacol. 2022 Jun 15;13:914518. doi: 10.3389/fphar.2022.914518 (PMC9240481; doi:10.3389/fphar.2022.914518)
Supplement: Supplementary file 1 [file DataSheet1.zip › data.xlsx]

## Sheet: CCK8
Measurement count: 1 Filter: 450							FOLDS OF Control
1	2	3	4	5	6	7
	Control	0.01 μM Ang II	0.1 μM Ang II	1 μM Ang II	5 μM Ang II	10 μM Ang II		Control	0.01 μM Ang II	0.1 μM Ang II	1 μM Ang II	5 μM Ang II	10 μM Ang II
	0.945	0.934	0.912	0.728	0.601	0.55		1	0.98836	0.965079	0.77037	0.635979	0.582011
	0.948	0.911	0.943	0.745	0.618	0.574		1.00317	0.964021	0.997884	0.78836	0.653968	0.607407
	0.937	0.937	0.863	0.697	0.57	0.545		0.991534	0.991534	0.913228	0.737566	0.603175	0.57672
	0.939	0.988	0.956	0.761	0.634	0.513		0.993651	1.0455	1.01164	0.805291	0.670899	0.542857
	0.956	0.926	0.842	0.75	0.623	0.545		1.01164	0.979894	0.891005	0.793651	0.659259	0.57672
mean	0.945	0.9392	0.9032	0.7362	0.6092	0.5454		1	0.993862	0.955767	0.779048	0.644656	0.577143
standard	0.00758288	0.0290809	0.0495247	0.0249339	0.0249339	0.0217325		0.00802421	0.0307735	0.0524071	0.0263851	0.0263851	0.0229973
Measurement count: 1 Filter: 450
1	2	3	4	5	6
	Control	0.1 mM Hirudin	0.6 mM Hirudin	1.2 mM Hirudin	10μM Losartan			Control	0.1 mM Hirudin	0.6 mM Hirudin	1.2 mM Hirudin	10μM Losartan
	0.899	0.952	0.984	0.988	0.965			0.953745	1.00997	1.04392	1.04816	1.02376
	0.948	0.929	0.949	0.944	0.881			1.00573	0.985572	1.00679	1.00149	0.934649
	0.891	0.909	0.95	0.942	0.934			0.945258	0.964354	1.00785	0.999363	0.990876
	0.984	1.021	0.947	0.915	0.952			1.04392	1.08317	1.00467	0.970719	1.00997
	0.991	0.913	0.929	0.995	0.956			1.05135	0.968597	0.985572	1.05559	1.01422
mean	0.9426	0.9448	0.9518	0.9568	0.9376			1	1.00233	1.00976	1.01506	0.994696
standard	0.0465005	0.0458279	0.0199424	0.0337743	0.0335902			0.0493322	0.0486186	0.0211568	0.0358309	0.0356357
Measurement count: 1 Filter: 450
1	2	3	4	5	6	7
	Control	1 μM Ang II	0.1 mM Hirudin	0.6 mM Hirudin	1.2 mM Hirudin	10μM Losartan		Control	1 μM Ang II	1 μM Ang II + 0.1 mM Hirudin	1 μM Ang II + 0.6 mM Hirudin	1 μM Ang II + 1.2 mM Hirudin	1 μM Ang II + 10 μM Losartan
	0.969	0.769	0.789	0.835	0.842	0.81		1.02129	0.810497	0.831577	0.880059	0.887437	0.85371
	0.92	0.732	0.728	0.812	0.82	0.851		0.969646	0.771501	0.767285	0.855818	0.86425	0.896922
	0.931	0.724	0.763	0.78	0.821	0.876		0.981239	0.763069	0.804174	0.822091	0.865304	0.923272
	0.942	0.695	0.816	0.823	0.791	0.861		0.992833	0.732504	0.860034	0.867411	0.833685	0.907462
	0.982	0.753	0.745	0.759	0.859	0.85		1.03499	0.793634	0.785202	0.799958	0.905354	0.895868
mean	0.9488	0.7346	0.7682	0.8018	0.8266	0.8496		1	0.774241	0.809654	0.845067	0.871206	0.895447
standard	0.0259942	0.0283249	0.0349957	0.0314754	0.0256379	0.0244806		0.027397	0.0298534	0.0368842	0.0331739	0.0270214	0.0258016
				0

## Sheet: Phalloidine
Control	1 μM Ang II	1 μM Ang II + 0.6 mM Hirudin	1μM Ang II + 1.2 mM Hirudin	1μM Ang II + 10μM Losartan
0.89	1.763	1.403	1.224	1.059		FOLDS OF Control		1.03931	2.05878	1.63838	1.42935	1.23667
0.887	1.716	1.358	1.257	1.171				1.03581	2.00389	1.58583	1.46789	1.36746
0.792	1.826	1.445	1.277	1.112				0.924873	2.13235	1.68743	1.49124	1.29856

## Sheet: PCR1
	Control	1 μM Ang II	1 μM Ang II + 0.6 mM Hirudin	1 μM Ang II + 1.2 mM Hirudin	1 μM Ang II + 10 μM Losartan				Control	1 μM Ang II	1 μM Ang II + 0.6 mM Hirudin	1 μM Ang II + 1.2 mM Hirudin	1 μM Ang II + 10 μM Losartan			Control	1 μM Ang II	1 μM Ang II + 0.6 mM Hirudin	1 μM Ang II + 1.2 mM Hirudin	1 μM Ang II + 10 μM Losartan
	17.595	17.5	17.54	18.57	17.44	AVERAGE(GAPDH)
Ct	17.55	17.53	17.78	18.96	17.44	GAPDH
	17.64	17.47	17.3	18.18	17.44
	30.39	28.94	29.88	30.98	29.92	ANP		ΔΔCt	0.000140709	0.000359929	0.000192881	0.000183746	0.000175043		FOLDS OF CONTROL	0.837813	2.1431	1.14846	1.09407	1.04225
	29.61	29.27	29.74	31.14	29.94				0.000241615	0.000286337	0.000212537	0.000164457	0.000172633			1.43863	1.70491	1.26549	0.979216	1.0279
	30	29.2	29.41	30.61	29.35				0.000184384	0.000300572	0.000267162	0.000237465	0.000259856			1.09786	1.78968	1.59074	1.41392	1.54724
	30.35	29.47	29.24	30.74	29.79				0.000144665	0.000249271	0.000300572	0.000217003	0.000191549			0.861367	1.48421	1.78968	1.29208	1.14053
	30.16	29.14	29.6	30.7	29.68				0.000165028	0.000313336	0.000234195	0.000223103	0.000206725			0.982616	1.86568	1.39445	1.32841	1.23089
	30.49	29.21	29.37	30.47	29.27				0.000131286	0.000298496	0.000274672	0.000261663	0.000274672			0.781707	1.77732	1.63546	1.558	1.63546
								AVERAGE	0.000167948	0.000301324	0.000247003	0.000214573	0.000213413			1	1.79415	1.47071	1.27762	1.27071
								STDEV	4.08258e-05	3.61153e-05	4.0799e-05	3.5446e-05	4.37439e-05			0.243086	0.215039	0.242926	0.211054	0.260461
	18.43	16.625	18.36	16.785	16.92	AVERAGE(GAPDH)
Ct	18.51	16.7	17.79	17.1	17.16	GAPDH
	18.35	16.55	18.93	16.47	16.68
	29.71	27.22	29.34	27.87	27.88	BNP		ΔΔCt	0.000402144	0.000646528	0.000495097	0.000460344	0.000502009		FOLDS OF CONTROL	1.17071	1.88216	1.44132	1.34014	1.46144
	29.93	26.94	29.07	27.78	28.04				0.000345267	0.000785011	0.000596992	0.000489976	0.00044931			1.00513	2.28531	1.73795	1.42641	1.30802
	29.32	27.17	28.92	28.01	27.91				0.000526967	0.000669328	0.000662404	0.000417771	0.000491678			1.53409	1.94853	1.92838	1.21621	1.43136
	30.35	27.21	28.89	27.7	28.42				0.000258061	0.000651025	0.000676323	0.000517914	0.000345267			0.751262	1.89525	1.9689	1.50774	1.00513
	30.16	27.08	29.04	27.87	27.98				0.000294387	0.000712412	0.000609536	0.000460344	0.000468391			0.857012	2.07396	1.77447	1.34014	1.36357
	30.49	26.88	29.61	27.76	28.05				0.000234195	0.000818347	0.000410594	0.000496816	0.000446207			0.681784	2.38235	1.19531	1.44632	1.29899
								AVERAGE	0.000343504	0.000713775	0.000575158	0.000473861	0.000450477			1	2.07793	1.67439	1.37949	1.31142
								STDEV	0.000108408	7.27283e-05	0.000102952	3.53237e-05	5.61474e-05			0.315596	0.211725	0.299713	0.102834	0.163455
	18.11	17.57	24.55	17.595	18.79	AVERAGE(GAPDH)
Ct	17.95	18.23	24.74	17.83	18.23	GAPDH
	18.27	16.91	24.36	17.36	19.35
	23.88	22.05	29.05	22.89	23.98	β-MHC		ΔΔCt	0.0183255	0.0448111	0.0441942	0.025471	0.0273939		FOLDS OF CONTROL	0.837813	2.04869	2.02048	1.16449	1.2524
	23.1	21.69	29.25	22.75	24.08				0.0314674	0.0575117	0.0384733	0.0280666	0.0255594			1.43863	2.62934	1.75893	1.28316	1.16853
	23.49	21.85	29.08	22.72	24.01				0.0240137	0.0514744	0.0432847	0.0286564	0.0268302			1.09786	2.35332	1.9789	1.31012	1.22663
	23.84	21.95	29.42	22.25	23.82				0.0188407	0.0480273	0.0341967	0.0396922	0.0306069			0.861367	2.19573	1.56341	1.81466	1.39929
	23.65	21.85	29.01	22.71	23.84				0.0214928	0.0514744	0.0454366	0.0288557	0.0301855			0.982616	2.35332	2.07729	1.31923	1.38003
	23.98	21.82	29.3	22.68	23.78				0.0170983	0.052556	0.0371627	0.029462	0.0314674			0.781707	2.40277	1.69902	1.34695	1.43863
								AVERAGE	0.0218731	0.0509758	0.040458	0.030034	0.0286739			1	2.33053	1.84967	1.3731	1.31092
								STDEV	0.00531705	0.00429906	0.00448861	0.00493125	0.00239008			0.243086	0.196546	0.205212	0.225448	0.10927

## Sheet: PCR2
	Control	1 μM Ang II	1 μM Ang II + 0.6 mM Hirudin	1 μM Ang II + 1.2 mM Hirudin	1 μM Ang II + 10 μM Losartan
	18.355	16.31	18.035	19.53	18.545	AVERAGE(GAPDH)
Ct	18.31	16.5	17.59	19.62	18.86	GAPDH
	18.4	16.12	18.48	19.44	18.23
	32.15	28.26	30.22	32.71	31.54	STAT3			7.03544e-05	0.00025275	0.000214758	0.000107752	0.000122494		FOLDS OF CONTROL	0.837813	3.00987	2.55744	1.28316	1.45872
	31.37	28.46	30.32	32.57	31.27				0.000120808	0.000220032	0.000200376	0.000118732	0.000147704			1.43863	2.62024	2.38617	1.41392	1.75893
	31.76	28.19	30.15	32.24	31.8				9.21919e-05	0.000265316	0.000225435	0.000149248	0.000102293			1.09786	3.15951	2.68459	1.77732	1.21816
	32.11	28.43	30.19	32.07	31.27				7.23323e-05	0.000224655	0.000219271	0.000167913	0.000147704			0.861367	2.6753	2.61118	1.99958	1.75893
	31.92	28.12	30.08	32.43	31.24				8.25141e-05	0.000278507	0.000236643	0.000130832	0.000150808			0.982616	3.31659	2.81805	1.558	1.79589
	32.25	28.29	30.42	32.2	31.81				6.5643e-05	0.000247549	0.000186958	0.000153444	0.000101587			0.781707	2.94792	2.22638	1.82728	1.20974
								AVERAGE	8.39739e-05	0.000248135	0.000213907	0.000137987	0.000128765			1	2.9549	2.5473	1.64321	1.53339
								STDEV	2.04129e-05	2.27173e-05	1.7825e-05	2.27921e-05	2.31604e-05			0.243086	0.270528	0.212269	0.271419	0.275805
	Control	1 μM Ang II	1 μM Ang II + 0.6 mM Hirudin	1 μM Ang II + 1.2 mM Hirudin	1 μM Ang II + 10 μM Losartan
	17.835	17.515	18.39	18.035	19.01	AVERAGE(GAPDH)
Ct	17.79	17.07	18.18	18.34	19.1	GAPDH
	17.88	17.96	18.6	17.73	18.92
	25.44	24.28	25.62	25.38	26.6	MAPK1		ΔΔCt	0.0051365	0.00919458	0.00666121	0.00615084	0.00519018		FOLDS OF CONTROL	1.32908	2.37911	1.7236	1.59154	1.34297
	25.47	24.2	25.74	25.72	26.9				0.00503079	0.00971884	0.00612956	0.00485942	0.00421574			1.30172	2.51477	1.58604	1.25738	1.09083
	25.86	24.23	25.27	25.35	26.57				0.00383914	0.00951883	0.00849012	0.00628009	0.00529924			0.993385	2.46301	2.19683	1.62498	1.37119
	26.21	24.17	25.71	25.72	26.4				0.00301213	0.00992305	0.00625836	0.00485942	0.00596195			0.779394	2.56761	1.61936	1.25738	1.54266
	26.02	24.06	25.2	25.69	26.76				0.00343613	0.0107092	0.00891222	0.00496153	0.00464534			0.889104	2.77103	2.30605	1.2838	1.20199
	26.35	24.4	25.69	25.56	26.53				0.00273357	0.00846074	0.00634572	0.00542937	0.00544822			0.707315	2.18923	1.64197	1.40486	1.40974
								AVERAGE	0.00386471	0.00958755	0.00713286	0.00542344	0.00512678			1	2.48079	1.84564	1.40333	1.32656
								STDEV	0.00101665	0.000750577	0.00123464	0.000650014	0.000615854			0.26306	0.194213	0.319465	0.168192	0.159353
	Control	1 μM Ang II	1 μM Ang II + 0.6 mM Hirudin	1 μM Ang II + 1.2 mM Hirudin	1 μM Ang II + 10 μM Losartan
	17.165	16.845	17.72	17.365	18.34	AVERAGE(GAPDH)
Ct	17.12	16.4	17.51	17.67	18.43	GAPDH
	17.21	17.29	17.93	17.06	18.25
	31.93	29.76	31.35	31.3	32.22	IL-6		ΔΔCt	3.59163e-05	0.000129478	7.8879e-05	6.3848e-05	6.6329e-05		FOLDS OF CONTROL	0.747308	2.69405	1.64123	1.32848	1.3801
	30.96	29.98	31.47	31.64	32.32				7.03544e-05	0.000111166	7.25834e-05	5.04425e-05	6.18872e-05			1.46386	2.31301	1.51024	1.04955	1.28768
	31.35	29.91	32	31.27	32.49				5.36895e-05	0.000116693	5.0268e-05	6.51895e-05	5.5008e-05			1.11711	2.42801	1.04592	1.35639	1.14454
	31.7	30.25	31.44	31.64	32.32				4.21239e-05	9.21919e-05	7.41086e-05	5.04425e-05	6.18872e-05			0.876468	1.91823	1.54197	1.04955	1.28768
	31.51	30.14	30.93	31.21	32.38				4.80535e-05	9.94961e-05	0.000105534	6.79579e-05	5.93661e-05			0.999843	2.07021	2.19584	1.41399	1.23523
	31.84	29.88	31.42	31.48	32.65				3.82283e-05	0.000119145	7.51431e-05	5.63588e-05	4.92335e-05			0.795412	2.47903	1.56349	1.17265	1.0244
								AVERAGE	4.8061e-05	0.000111362	7.60861e-05	5.90399e-05	5.89518e-05			1	2.31709	1.58311	1.22844	1.2266
								STDEV	1.2713e-05	1.36053e-05	1.76558e-05	7.68744e-06	6.03038e-06			0.264518	0.283084	0.367363	0.159952	0.125473

## Sheet: WB1
	Control	1 μM Ang II	1 μM Ang II + 0.6 mM Hirudin	1 μM Ang II + 1.2 mM Hirudin	1 μM Ang II + 10 μM Losartan	FOLDS OF CONTROL	Control	1 μM Ang II	1 μM Ang II + 0.6 mM Hirudin	1 μM Ang II + 1.2 mM Hirudin	1 μM Ang II + 10 μM Losartan
β-tubulin	37267.3	37766.5	37828.2	36423.7	37438.2		0.968471	0.981444	0.983047	0.946549	0.972913
	39566	39705.3	42650.6	37142.2	42803.8		1.02821	1.03183	1.10837	0.965221	1.11235
	38608.3	40621.2	36407.9	43444.4	37843.9		1.00332	1.05563	0.946138	1.129	0.983455
AVERAGE	38480.5	39364.3	38962.2	39003.4	39361.9		1	1.02297	1.01252	1.01359	1.02291
STDEVA	1154.69	1457.6	3272.21	3862.73	2987.6		0.0300072	0.0378789	0.0850356	0.100381	0.0776393
IL-6	13562.2	35863.7	27278.2	18280.5	18477.9		0.867634	2.29437	1.74511	1.16949	1.18211
	13991	36117.6	25456.9	20890.2	21153.9		0.895071	2.31061	1.62859	1.33644	1.35332
	19340.4	31983.1	26686.3	24611.9	23286.2		1.2373	2.04611	1.70725	1.57454	1.48972
AVERAGE	15631.2	34654.8	26473.8	21260.9	20972.7		1	2.21703	1.69365	1.36016	1.34172
STDEVA	3219.42	2317.26	929.075	3181.95	2409.27		0.205961	0.148246	0.0594373	0.203564	0.154132
p-STAT3	7894.09	17688.8	15730.2	10161.3	12937.9		1.02149	2.28891	2.03547	1.31485	1.67415
	6776.63	14267.5	13452.3	11344	9751.21		0.876887	1.84619	1.74071	1.4679	1.26179
	8513.43	14899	14751.2	11227.1	10331.3		1.10163	1.92791	1.90878	1.45278	1.33686
AVERAGE	7728.05	15618.4	14644.5	10910.8	11006.8		1	2.02101	1.89499	1.41184	1.42427
STDEVA	880.228	1820.62	1142.69	651.748	1697.33		0.1139	0.235586	0.147862	0.0843353	0.219632
STAT3	20483.8	22390.8	20445.1	21962.1	18843.9		1.05061	1.14842	1.04863	1.12644	0.966501
	18453.4	18826.6	22948.3	21862.9	20268		0.946471	0.965613	1.17702	1.12135	1.03954
	19553.8	21623.7	20656.8	20908.8	21461.3		1.00292	1.10908	1.05949	1.07241	1.10075
AVERAGE	19497	20947	21350.1	21578	20191		1	1.07437	1.09504	1.10673	1.0356
STDEVA	1016.41	1876	1388.12	581.643	1310.41		0.0521318	0.0962202	0.0711967	0.0298325	0.0672111
p-MAPK1	12562.4	32709.4	28390.9	14955.7	19146.7		0.966334	2.51609	2.1839	1.15043	1.47282
	12859.8	31058.5	30214.8	15785.7	17179.6		0.989207	2.3891	2.3242	1.21428	1.3215
	13578.1	32242.2	26201.2	21977.7	14552.6		1.04446	2.48015	2.01546	1.69058	1.11942
AVERAGE	13000.1	32003.3	28269	17573	16959.7		1	2.46178	2.17452	1.35176	1.30458
STDEVA	522.15	850.955	2009.6	3837.05	2304.94		0.0401651	0.0654576	0.154584	0.295155	0.177302
MAPK1	37551.2	37490.8	37968.1	37908.9	38018.4		1.07797	1.07623	1.08994	1.08824	1.09138
	32607.1	34143.8	33131.8	32867.6	32071.4		0.93604	0.980155	0.951104	0.943518	0.920663
	34347.2	32501	35011.2	32999.6	34306.3		0.985992	0.932994	1.00505	0.947308	0.984819
AVERAGE	34835.1	34711.9	35370.4	34592	34798.7		1	0.996461	1.01536	0.993021	0.998954
STDEVA	2507.91	2542.92	2438.07	2873.24	3003.9		0.0719937	0.0729987	0.0699889	0.0824811	0.0862318

## Sheet: ELISA 1-2
							Standard
		1	2	3	4	5	6	7	8	9	10	11	12		Control	26.7574	34.8387	37.0254	35.0288	29.1342		Control	26.7574	34.8387	37.0254	35.0288	29.1342		Control	1 μM Ang II	1 μM Ang II + 0.6 mM Hirudin	1 μM Ang II + 1.2 mM Hirudin	1 μM Ang II + 10 μM Losartan
	A	0.171	0.155	0.161	0.145	0.165	0.156	0.041	0.039	0.04	0.041	0.039	0.039	450	1 μM Ang II	86.7491	84.8476	83.3264	87.985	89.0309		1 μM Ang II	86.7491	84.8476	83.3264	87.985	89.0309		26.7574	86.7491	70.3013	54.6141	52.8077
Control	B	0.335	0.42	0.443	0.422	0.36	0.076	0.038	0.05	0.042	0.038	0.038	0.036	450	1 μM Ang II + 0.6 mM Hirudin	70.3013	71.9175	70.6816	69.0653	69.3505		1 μM Ang II + 0.6 mM Hirudin	70.3013	71.9175	70.6816	69.0653	69.3505		34.8387	84.8476	71.9175	60.4136	60.889
1 μM Ang II	C	0.966	0.946	0.93	0.979	0.99	0.154	0.037	0.048	0.039	0.042	0.04	0.039	450	1 μM Ang II + 1.2 mM Hirudin	54.6141	60.4136	57.2761	57.2761	60.0333		1 μM Ang II + 1.2 mM Hirudin	54.6141	60.4136	57.2761	57.2761	60.0333		37.0254	83.3264	70.6816	57.2761	60.2234
1 μM Ang II + 0.6 mM Hirudin	D	0.793	0.81	0.797	0.78	0.783	0.276	0.037	0.045	0.039	0.046	0.04	0.036	450	1 μM Ang II + 10 μM Losartan	52.8077	60.889	60.2234	58.7023	59.3678		1 μM Ang II + 10 μM Losartan	52.8077	60.889	60.2234	58.7023	59.3678		35.0288	87.985	69.0653	57.2761	58.7023
1 μM Ang II + 1.2 mM Hirudin	E	0.628	0.689	0.656	0.656	0.685	0.41	0.041	0.043	0.038	0.048	0.04	0.044	450															29.1342	89.0309	69.3505	60.0333	59.3678
1 μM Ang II + 10 μM Losartan	F	0.609	0.694	0.687	0.671	0.678	0.943	0.041	0.048	0.046	0.047	0.038	0.036	450
	G	0.038	0.048	0.045	0.045	0.039	1.723	0.039	0.053	0.04	0.045	0.037	0.037	450
	H	0.037	0.038	0.041	0.042	0.04	0.045	0.04	0.042	0.04	0.04	0.04	0.041	450
		Standard	content(pg/mL)
		0.076	0
		0.154	10
		0.276	20
		0.41	40
		0.943	80
		1.723	160
		1	2	3	4	5	6	7	8	9	10	11	12
	A	0.037	0.045	0.044	0.045	0.042	0.044	0.041	0.04	0.038	0.041	0.039	0.037	450
Control	B	0.039	0.218	0.244	0.322	0.226	0.24	0.238	0.05	0.042	0.039	0.038	0.035	450	Control	15.6337	18.1057	25.5214	16.3943	17.7254	17.5352		Control	15.6337	18.1057	25.5214	16.3943	17.7254	17.5352		Control	1 μM Ang II	1 μM Ang II + 1.2 mM Hirudin
1 μM Ang II	C	0.041	0.546	0.482	0.566	0.479	0.526	0.525	0.048	0.039	0.04	0.038	0.037	450	1 μM Ang II	46.818	40.7333	48.7195	40.448	44.9165	44.8214		1 μM Ang II	46.818	40.7333	48.7195	40.448	44.9165	44.8214		15.6337	46.818	24.4756
1 μM Ang II + 1.2 mM Hirudin	D	0.04	0.311	0.386	0.367	0.37	0.336	0.424	0.045	0.039	0.045	0.04	0.034	450	1 μM Ang II + 1.2 mM Hirudin	24.4756	31.6062	29.7998	30.085	26.8525	35.219		1 μM Ang II + 1.2 mM Hirudin	24.4756	31.6062	29.7998	30.085	26.8525	35.219		18.1057	40.7333	31.6062
	E	0.044	0.05	0.046	0.042	0.043	0.42	0.041	0.045	0.038	0.044	0.04	0.042	450																	25.5214	48.7195	29.7998
	F	0.04	0.045	0.047	0.041	0.045	0.044	0.039	0.045	0.044	0.043	0.038	0.039	450																	16.3943	40.448	30.085
	G	0.039	0.048	0.045	0.045	0.039	0.043	0.042	0.053	0.042	0.043	0.036	0.037	450																	17.7254	44.9165	26.8525
	H	0.039	0.039	0.041	0.044	0.042	0.045	0.04	0.04	0.04	0.041	0.04	0.039	450																	17.5352	44.8214	35.219

## Sheet: PCR3
	Control	1 μM Ang II	1 μM Ang II + 1.2 mM Hirudin
	20.49	18.995	21.665	AVERAGE(GAPDH)
Ct	20.35	18.94	21.66	GAPDH
	20.63	19.05	21.67				Control	1 μM Ang II	1 μM Ang II + 1.2 mM Hirudin			Control	1 μM Ang II	1 μM Ang II + 1.2 mM Hirudin
	32.08	28	31.51	STAT3			0.000324386	0.00194637	0.00108733		FOLDS OF CONTROL	0.406274	2.43771	1.36181
	30.14	28.2	31.21				0.00124469	0.00169441	0.00133866			1.5589	2.12215	1.67659
	30.53	28.23	31.28				0.000949858	0.00165954	0.00127525			1.18964	2.07848	1.59718
	30.88	27.91	31.21				0.000745244	0.00207166	0.00133866			0.933374	2.59463	1.67659
	30.69	28.26	31.07				0.000850147	0.00162539	0.00147507			1.06476	2.0357	1.84744
	31.02	28.19	31.34				0.000676323	0.0017062	0.00122331			0.847054	2.13691	1.53212
						AVERAGE	0.000798441	0.00178393	0.00128971			1	2.23426	1.61529
						STDEV	0.000305682	0.000181017	0.000130175			0.382849	0.226713	0.163037
			0
	Control	1 μM Ang II	1 μM Ang II + 1.2 mM Hirudin
	19.985	20.015	20.185	AVERAGE(GAPDH)
Ct	20.02	19.84	20.57	GAPDH
	19.95	20.19	19.8				Control	1 μM Ang II	1 μM Ang II + 1.2 mM Hirudin			Control	1 μM Ang II	1 μM Ang II + 1.2 mM Hirudin
	28.5	27.93	28.44	MAPK1		ΔΔCt	0.00273357	0.00414331	0.00327339		FOLDS OF CONTROL	1.42687	2.16273	1.70865
	28.53	28.35	29.94				0.00267731	0.00309681	0.00115732			1.39751	1.61648	0.604098
	28.95	27.98	28.54				0.00200109	0.00400218	0.00305418			1.04453	2.08906	1.59423
	29.27	28.38	28.81				0.00160301	0.00303308	0.00253289			0.836742	1.58321	1.32212
	29.08	27.98	28.75				0.00182866	0.00400218	0.00264045			0.954525	2.08906	1.37827
	30.57	28.12	28.72				0.000651025	0.00363205	0.00269593			0.339823	1.89586	1.40723
						AVERAGE	0.00191578	0.0036516	0.00255903			1	1.90607	1.33576
						STDEV	0.000769545	0.000485453	0.000741125			0.401689	0.253397	0.386854
	Control	1 μM Ang II	1 μM Ang II + 1.2 mM Hirudin
	19.315	18.995	19.665	AVERAGE(GAPDH)
Ct	19.38	18.87	19.9	GAPDH
	19.25	19.12	19.43				Control	1 μM Ang II	1 μM Ang II + 1.2 mM Hirudin			Control	1 μM Ang II	1 μM Ang II + 1.2 mM Hirudin
	30.7	29.07	30.37	IL-6		ΔΔCt	0.000373916	0.000927092	0.000599065		FOLDS OF CONTROL	0.837682	2.07696	1.34208
	29.76	29.29	30.71				0.000717367	0.000795969	0.000473286			1.60712	1.78321	1.0603
	31.28	29.22	30.34				0.000250136	0.000835542	0.000611653			0.560379	1.87186	1.37028
	30.47	29.53	30.71				0.000438541	0.000673983	0.000473286			0.982462	1.50992	1.0603
	30.28	29.42	30.28				0.000500272	0.000727382	0.000637627			1.12076	1.62955	1.42847
	30.61	29.22	30.14				0.000397985	0.000835542	0.000702604			0.891603	1.87186	1.57404
						AVERAGE	0.000446369	0.000799252	0.00058292			1	1.79056	1.30591
						STDEV	0.000156528	8.92697e-05	9.21332e-05			0.350669	0.199991	0.206406
		0.11

## Sheet: WB2
	Control	1 μM Ang II	1 μM Ang II + 1.2 mM Hirudin	FOLDS OF CONTROL	Control	1 μM Ang II	1 μM Ang II + 1.2 mM Hirudin
β-tubulin	39004.1	41503.3	42761.4		0.950908	1.01184	1.04251
	43704.1	42242.5	40879.1		1.06549	1.02986	0.996619
	40345.1	43958.9	38981.7		0.983601	1.0717	0.95036
AVERAGE	41017.8	42568.2	40874		1	1.0378	0.996495
STDEVA	2421.1	1259.76	1889.86		0.0590256	0.0307126	0.0460741
IL-6	12097.4	29435.9	21852.7		0.808281	1.96674	1.46007
	14127.1	25889.4	21662		0.943891	1.72978	1.44733
	18676.1	26156.1	18784.9		1.24783	1.7476	1.2551
AVERAGE	14966.9	22397	16003.1		1	1.81471	1.3875
STDEVA	3368.76	1975.09	1718.79		0.225082	0.131964	0.11484
p-STAT3	7645.23	18240.4	12212.4		0.986992	2.35482	1.57661
	5727.37	15018.6	12696		0.739398	1.93889	1.63904
	9865.37	15849.7	11177.9		1.27361	2.04618	1.44305
AVERAGE	7745.99	16369.6	12028.7		1	2.1133	1.5529
STDEVA	2070.84	1672.62	775.527		0.267343	0.215933	0.10012
STAT3	20942.6	22049.2	23221.4		1.04945	1.1049	1.16364
	18111.8	19285.4	21521.4		0.907594	0.966404	1.07845
	20813.1	22882.9	22968.4		1.04296	1.14668	1.15096
AVERAGE	19955.8	21405.9	22570.4		1	1.07266	1.13102
STDEVA	1598.3	1883.1	917.226		0.080092	0.0943633	0.0459628
p-MAPK1	12900.1	20446.2	17492.9		0.952926	1.51036	1.2922
	14596.6	23595.8	19123.4		1.07825	1.74301	1.41264
	13115.3	21579.8	19714.5		0.968825	1.59409	1.45631
AVERAGE	13537.4	21873.9	18776.9		1	1.61582	1.38705
STDEVA	923.661	1595.23	1150.61		0.0682306	0.117839	0.084995
MAPK1	26426.1	27166.1	26384.6		1.04961	1.079	1.04796
	25082.8	26018.8	25742.5		0.996253	1.03343	1.02246
	24022.5	25976.7	22674.9		0.95414	1.03176	0.900616
AVERAGE	25177.1	26387.2	24934		1	1.04806	0.990344
STDEVA	1204.57	674.873	1982.59		0.0478439	0.026805	0.0787458
